# Supplementary material for: Multifaceted Excited State Dynamics of Coumarin Dyes Anchored on Al2O3 Film
Source: Molecules. 2022 Dec 23;28(1):111. doi: 10.3390/molecules28010111 (PMC9821847; doi:10.3390/molecules28010111)
Supplement: Supplementary file 1 [file molecules-28-00111-s001.zip]

Archive with 1 entries (1 files):
- molecules-2069382-supplementary.pdf
